# Supplementary material for: Expanding the Phenotypic Spectrum Associated with DPH5-Related Diphthamide Deficiency
Source: Genes (Basel). 2025 Jul 2;16(7):799. doi: 10.3390/genes16070799 (PMC12294659; doi:10.3390/genes16070799)
Supplement: Supplementary file 1 [file genes-16-00799-s001.zip]

Archive with 1 entries (1 files):
- genes-3708608-supplementary.pdf
